# Supplementary material for: Transcriptomics- and 3D imaging–based characterization of the lymphatic vasculature in human skin
Source: J Exp Med. 2025 Nov 4;223(1):e20242353. doi: 10.1084/jem.20242353 (PMC12584878; doi:10.1084/jem.20242353)
Supplement: Data S1 — shows the top 100 DEGs between LECs on the upstream or downstream sides of the valve leaflets sorted by adjusted P value. [file jem_20242353_datas1.xlsx]

## Sheet: Data S1-top 100 DEGs valves
Data S1. Top 100 DEG between LECs on the upstream or downstream sides of the valve leaflets sorted by adjusted P-value. Positive logFC represent genes DE in LECs on the downstream sides of the valve leaflets, whereas negative logFC represent genes DE in LECs on the upstream sides of the valve leaflets (FC; fold change).
Gene	logFC	Adjusted P-value
SCG3	3.95698	5.69e-193
HGF	5.69301	1.49e-155
NEO1	-4.90849	9.31e-141
HBA2	5.26164	5.82e-99
ADM	2.99084	1.52e-77
GJA4	3.92327	5.51e-71
ADAMTS1	-3.42105	1.84e-64
ADAMTS6	-3.10306	4.14e-64
STC1	-2.83656	1.71e-55
APOD	2.2932	1.69e-54
CD24	-2.04211	5.46e-49
CFH	2.42187	5.68e-48
CAV1	-1.5911	6.28e-47
FGL2	-2.14963	2.49e-46
FST	4.8763	4e-46
SV2C	4.06717	4.29e-46
ARL15	-1.65356	6.37e-46
CCSER1	3.14426	6.86e-46
HS6ST3	-3.27018	6.77e-45
KCNT2	3.21823	1e-44
ANGPT2	1.70896	5.38e-43
RCAN1	-2.43103	8.79e-43
CLU	1.55533	5.36e-39
ADAMTS9	-2.16621	1.91e-38
CD9	-1.34233	5.82e-38
SYNE1	-2.03989	4.52e-37
HBA1	4.03969	4.52e-37
SLC41A1	-1.89834	6.1e-37
MPP7	-2.08537	6.67e-37
DEPP1	3.69171	3.39e-36
ACKR3	-2.31334	6.56e-36
LUM	4.43335	2.62e-35
FOXC2	2.16779	8.75e-35
OSBPL1A	-2.2389	3.96e-34
SESN3	-2.33111	7.24e-34
TRDC	-3.10922	1.29e-32
CCND1	-2.04826	2.02e-32
SEMA3D	-2.0862	2.35e-32
DSEL	2.69214	1.55e-31
IGFBP2	4.3477	6.41e-31
NR2F1	1.68422	1.73e-30
CTSH	-1.80748	6.51e-30
ID3	1.43198	6.51e-30
TGFBR3	1.75801	9.66e-30
ELMO1	-1.74262	2.35e-29
LDB2	-1.75802	1.31e-28
MRPS6	-1.73827	1.35e-28
ADGRF5	2.53861	9.09e-27
TXNIP	1.28649	1.77e-26
GRP	-4.62078	1.94e-26
IRX3	-2.95176	1.29e-25
MDK	-1.4317	1.39e-25
TSPAN5	1.53627	2.96e-25
MME	4.83081	4.52e-25
DEGS2	2.65245	3.45e-24
CBLB	-1.7954	4.98e-24
OAZ1	1.19556	7.18e-24
MFAP4	-2.3754	8.21e-24
AKR1C1	-1.5412	2.39e-23
PIK3R3	-1.93394	4.08e-23
SLPI	1.77103	8.43e-23
FABP4	-1.62625	1.27e-22
CALM1	-0.989293	1.39e-22
SCN3A	-2.06734	2.75e-22
CYP1B1	-3.53964	3.14e-22
LYPD6	2.85334	4.26e-22
MGP	-1.4323	5.41e-22
IL20RA	4.17622	5.5e-22
ARHGAP10	-1.75346	6e-22
DCDC2C	-3.77269	6.93e-22
NUDT9	2.04168	7.06e-22
TLL1	-1.6776	9.75e-22
OAF	-1.94743	4.16e-21
PDXK	2.25931	4.16e-21
LYSMD2	2.14537	9.42e-21
COL12A1	1.94036	1.32e-20
FSTL1	-2.21476	3.17e-20
KCNJ2	-2.86782	4.31e-20
PCLO	1.83056	7.98e-20
CALCOCO2	1.52731	7.99e-20
SERPINB1	1.73282	1.25e-19
DPP4	-1.5144	1.81e-19
TANC2	-1.2909	1.39e-18
ENOX1	-1.59055	1.62e-18
C1orf21	-1.64744	2.14e-18
TSHZ2	-1.13569	2.35e-18
CHAD	5.22756	2.47e-18
HDAC9	-2.41484	3.36e-18
RCSD1	2.17364	3.65e-18
TNXB	-1.76036	6.89e-18
EPHX1	-1.53531	8.2e-18
ITIH5	-2.82644	1.12e-17
PALMD	-1.99751	1.21e-17
SCARA3	2.35104	2.25e-17
TMTC1	-1.34619	2.26e-17
PCCA	-1.40593	4.45e-17
GIMAP7	1.39556	5.88e-17
CCDC3	-2.24546	8.28e-17
EPB41	1.61107	1.5e-16
DIPK2B	-2.10018	1.62e-16
