# Supplementary material for: Transcriptomics- and 3D imaging–based characterization of the lymphatic vasculature in human skin
Source: J Exp Med. 2025 Nov 4;223(1):e20242353. doi: 10.1084/jem.20242353 (PMC12584878; doi:10.1084/jem.20242353)
Supplement: Data S2 — shows the top 50 most significant upregulated or downregulated genes in human dermal LECs subjected to laminar shear stress (4 dyn/cm2) compared with static conditions (bulk RNA-seq dataset). [file jem_20242353_datas2.xlsx]

## Sheet: Data S2-bulk top50lam
Data S2. The top 50 most significant upregulated or downregulated genes in human dermal LECs subjected to laminar shear stress (4 dyn/cm2) compared to static (bulk RNA-seq dataset). Genes with a positive Log2 ratio are upregulated under laminar shear stress, whereas genes with a negative Log2 ratio are downregulated under laminar shear stress.
Gene name	Log 2 Ratio	p value
HECW2	3.31986	4.8218e-221
KBTBD11	-3.58164	1.3886e-186
CYP1A1	4.32392	3.9819e-180
THBD	3.15164	3.8457e-157
ANGPT2	-3.26077	1.1955e-143
RELN	-2.59365	2.7249e-137
MRAS	4.30261	1.4276e-130
ABCC3	4.01113	1.0758e-129
RBP1	-3.2031	1.7972e-128
SLC9A3R2	2.56342	2.0386e-126
KLF4	4.12632	4.7723e-124
CD38	-6.94359	4.5194e-122
COL15A1	4.89323	7.4076e-118
HIC1	-3.45244	9.6999e-118
NR1H3	-3.54145	1.3822e-117
JAG2	2.30514	9.7649e-116
SERPINE2	4.37227	4.5897e-114
AIF1L	4.92243	2.9592e-112
TP53I11	-2.48412	1.20752e-93
RNASE1	4.25819	1.21991e-92
SEMA6A	-2.30184	1.20939e-87
OLFML2A	3.73427	4.81457e-87
MN1	3.42083	1.04408e-84
BMF	2.52257	2.49981e-81
LOX	-3.65533	6.09306e-80
LFNG	2.60479	2.34019e-76
ITGA4	4.19872	2.9611e-76
CCL15-CCL14	-3.98766	8.42359e-76
CCL14	-4.04349	1.21307e-75
PDLIM1	-1.90712	6.21495e-74
TCIM	2.67886	1.0806e-71
PREX1	1.78531	2.55065e-69
MAP2	2.25921	8.4081e-67
ADAMTSL2	7.43697	1.57163e-66
ANO9	-4.40137	9.04347e-65
ALPL	6.0107	1.46167e-64
SEMA3D	2.20874	2.57179e-62
HLA-B	-1.84343	3.79812e-62
SMTN	-1.69068	5.55537e-62
GSN	1.6393	3.77374e-61
ABCA4	-3.38305	2.91288e-59
LMNA	1.45691	5.28435e-59
MEF2A	1.84394	2.08241e-58
ATP8B2	1.61137	6.817e-58
SERPINE1	1.67418	1.88909e-57
RASSF4	-2.26496	4.9064e-55
PLPP1	2.29219	1.15449e-54
GIMAP8	-1.48977	1.52903e-54
SLC29A1	1.97858	1.46476e-52
DCHS2	-5.53453	3.26942e-52
