# Supplementary material for: Transcriptomics- and 3D imaging–based characterization of the lymphatic vasculature in human skin
Source: J Exp Med. 2025 Nov 4;223(1):e20242353. doi: 10.1084/jem.20242353 (PMC12584878; doi:10.1084/jem.20242353)
Supplement: Data S3 — shows the top 50 most significant upregulated or downregulated genes in human dermal LECs subjected to oscillatory shear stress (4 dyn/cm2, 0.25 Hz) compared with static conditions (bulk RNA-seq dataset). [file jem_20242353_datas3.xlsx]

## Sheet: Data S3-bulk top50osc
Data S3. The top 50 most significant upregulated or downregulated genes in human dermal LECs subjected to oscillatory shear stress (4 dyn/cm2, 0.25 Hz) compared to static (bulk RNA-seq dataset). Genes with a positive Log2 ratio are upregulated under oscillatory shear stress, whereas genes with a negative Log2 ratio are downregulated under oscillatory shear stress.
Gene name	Log 2 Ratio	p value
AKR1C2	3.74037	7.8693e-182
CYP1A1	4.2258	8.29191e-106
FMOD	-3.02153	2.19823e-104
ITGA4	4.00347	6.21794e-100
RBP1	-2.25339	7.18327e-90
SERPINE1	1.64314	3.93757e-82
AKR1C1	3.29168	6.30137e-78
NR1H3	-2.68746	1.36265e-76
HECW2	1.96134	1.66902e-73
CD38	-5.04333	1.83743e-68
COL15A1	4.05578	3.01388e-68
ABCC3	3.47748	7.63854e-63
NTN1	-3.61877	2.38146e-61
PDGFB	1.56963	5.73622e-61
PTGS2	3.25768	1.12258e-60
TCIM	2.04229	3.4154e-60
AIF1L	3.18718	1.4815e-57
LAMC2	-2.6892	2.2217e-56
SERPINE2	2.79127	3.1786e-53
TGM2	-1.74011	1.77327e-51
EDN1	1.80035	3.05796e-51
RHOB	1.74635	3.33974e-51
JAG2	1.8822	8.14882e-51
HIC1	-2.83479	4.79348e-50
MAP2K6	-2.47994	6.69392e-50
SLC7A11	3.09786	1.27496e-49
ADAM19	-1.64274	1.68428e-48
MSMO1	2.21126	2.18842e-48
HIP1R	1.501	5.4676e-47
SOX17	2.59033	6.41724e-47
HHIP	1.67353	1.14887e-46
LDLR	1.39775	1.4399e-45
SLFN5	-1.67759	3.92464e-45
MGP	2.24045	7.35693e-42
CTHRC1	-2.04964	9.33301e-41
LGALS9	-2.43181	1.11163e-40
APOL3	-1.61774	1.11811e-40
PALMD	1.56476	2.07787e-40
BMP6	1.53717	2.78561e-40
IFIT2	-2.55243	1.14243e-39
HMGA1	-1.2797	8.43615e-39
OAS1	-1.9646	2.14633e-38
LFNG	1.85571	5.90909e-38
ENG	1.23983	2.15283e-37
RNASE1	2.76529	1.1319e-36
HIF3A	-1.71976	2.11351e-36
MKI67	-1.52815	2.23721e-36
AC126283.1	-2.03884	2.54185e-36
F8	-3.15258	7.87926e-36
SWAP70	1.15296	1.8332e-35
