# Supplementary material for: Transcriptomics- and 3D imaging–based characterization of the lymphatic vasculature in human skin
Source: J Exp Med. 2025 Nov 4;223(1):e20242353. doi: 10.1084/jem.20242353 (PMC12584878; doi:10.1084/jem.20242353)
Supplement: Data S4 — shows the list of cap2 marker genes used for enrichment analysis. [file jem_20242353_datas4.xlsx]

## Sheet: Marker list for pathway analyse
Data S4. List of marker genes from Capillary 2 versus all other subsets used for enrichment analysis.
Sorted by: rank.AUC, took the top 50 markers
	self.average	other.average	self.detected	other.detected	mean.logFC.cohen	min.logFC.cohen	median.logFC.cohen	max.logFC.cohen	rank.logFC.cohen	mean.AUC	min.AUC	median.AUC	max.AUC	rank.AUC	mean.logFC.detected	min.logFC.detected	median.logFC.detected	max.logFC.detected	rank.logFC.detected		Gene name
ENSG00000151276.MAGI1	2.77935	1.10863	0.8391	0.557947	1.2717	0.85675	1.22772	1.69863	1	0.802967	0.744167	0.801134	0.857952	1	0.626698	0.079673	0.598491	1.26374	1151		MAGI1
ENSG00000160145.KALRN	2.45241	0.795136	0.794118	0.452365	1.33426	0.791116	1.4104	1.68031	1	0.801204	0.723806	0.813051	0.845782	1	0.899026	0.0753687	0.813958	1.52893	453		KALRN
ENSG00000182463.TSHZ2	2.94036	1.5469	0.850346	0.682983	0.994034	0.43945	1.03973	1.35947	4	0.760815	0.652931	0.774443	0.822581	1	0.336355	-0.0952665	0.334243	0.747796	2499		TSHZ2
ENSG00000158321.AUTS2	2.1644	0.701573	0.737889	0.400412	1.17481	0.786353	1.13083	1.48738	2	0.768356	0.706057	0.763737	0.814583	2	0.961382	0.178459	0.861639	1.75172	547		AUTS2
ENSG00000205038.PKHD1L1	2.5268	1.09952	0.799308	0.591427	1.07456	0.68357	1.11317	1.45439	2	0.763656	0.691877	0.769755	0.823089	2	0.459204	0.081578	0.431365	0.974967	1624		PKHD1L1
ENSG00000173320.STOX2	2.22013	0.699726	0.75692	0.409104	1.22979	0.943369	1.21352	1.58488	1	0.780672	0.73884	0.781716	0.830143	3	0.952709	0.254515	0.944249	1.78623	480		STOX2
ENSG00000171988.JMJD1C	2.57296	1.23057	0.807093	0.621212	1.02106	0.495411	1.06035	1.31954	4	0.762919	0.669608	0.770405	0.810143	3	0.406088	-0.116085	0.469045	0.825494	1450		JMJD1C
ENSG00000110841.PPFIBP1	2.96064	1.96815	0.862457	0.810392	0.754989	0.309102	0.796526	1.20861	6	0.724493	0.639791	0.735724	0.809199	3	0.096635	-0.141123	0.11916	0.295218	4640		PPFIBP1
ENSG00000152818.UTRN	2.5058	1.20512	0.813149	0.627291	1.05171	0.704101	1.09151	1.41885	5	0.773696	0.726882	0.780358	0.825089	4	0.398649	-0.0392235	0.370912	0.878791	1634		UTRN
ENSG00000075420.FNDC3B	2.13536	1.03074	0.710208	0.510762	0.81117	0.22614	0.842046	1.1186	1	0.69934	0.57333	0.710441	0.759905	5	0.541011	-0.199084	0.600891	1.05237	640		FNDC3B
ENSG00000135218.CD36	1.65382	0.619966	0.606401	0.391655	0.850238	0.515142	0.838712	1.31215	2	0.685916	0.618416	0.681742	0.771147	6	0.811015	-0.00927952	0.453892	2.46234	93		CD36
ENSG00000147459.DOCK5	1.66418	0.544849	0.640138	0.363086	0.964065	0.677896	1.01091	1.25776	4	0.713853	0.657837	0.72203	0.767704	7	0.910409	0.144455	0.80817	1.74511	438		DOCK5
ENSG00000148655.LRMDA	2.1621	0.816576	0.731834	0.499024	1.06625	0.782924	1.07279	1.3879	6	0.748827	0.705714	0.746568	0.799712	7	0.591724	0.10615	0.51883	1.2615	2036		LRMDA
ENSG00000127603.MACF1	1.91017	0.78185	0.711938	0.4773	0.959125	0.638952	0.954541	1.29227	12	0.731504	0.675122	0.734188	0.785189	8	0.624746	0.0304321	0.616649	1.34574	1165		MACF1
ENSG00000038382.TRIO	1.88441	0.691192	0.696367	0.421523	1.00586	0.621645	1.04249	1.31425	7	0.73443	0.665859	0.744374	0.786145	8	0.79194	0.082387	0.802978	1.61903	749		TRIO
ENSG00000169946.ZFPM2	2.21633	0.895548	0.74481	0.501496	1.03309	0.60322	1.09536	1.34058	8	0.748525	0.674504	0.755353	0.798366	8	0.614598	-0.015947	0.650248	1.22264	956		ZFPM2
ENSG00000145819.ARHGAP26	1.90898	0.712111	0.681661	0.419677	0.959278	0.427829	1.04117	1.20652	5	0.721592	0.616096	0.739567	0.769097	9	0.787671	-0.0931943	0.908512	1.41593	391		ARHGAP26
ENSG00000155849.ELMO1	1.83864	0.77028	0.694637	0.460305	0.899032	0.651009	0.901607	1.27379	11	0.71558	0.670172	0.716516	0.780537	10	0.653651	0.099616	0.58844	1.53762	943		ELMO1
ENSG00000181722.ZBTB20	2.29101	1.29012	0.775087	0.651312	0.790664	0.477151	0.778004	1.20637	17	0.714754	0.649791	0.716835	0.787699	11	0.280417	-0.120065	0.225653	0.834188	2051		ZBTB20
ENSG00000153317.ASAP1	2.0692	0.933634	0.739619	0.534474	0.928826	0.418801	0.969272	1.20112	11	0.729716	0.633172	0.738393	0.777986	11	0.514188	-0.12219	0.577543	1.04282	1454		ASAP1
ENSG00000184005.ST6GALNAC3	2.34946	1.18776	0.74654	0.580698	0.824925	0.443146	0.81162	1.17097	12	0.708982	0.633466	0.70947	0.773886	12	0.396231	-0.0964673	0.344209	0.893659	952		ST6GALNAC3
ENSG00000131018.SYNE1	2.03769	0.885171	0.715398	0.50327	0.912234	0.570624	0.911326	1.25515	10	0.719755	0.658107	0.722645	0.779735	12	0.551155	-0.0199194	0.533978	1.16533	2042		SYNE1
ENSG00000153721.CNKSR3	2.11322	1.03686	0.700692	0.542107	0.777371	0.15573	0.851496	1.02231	14	0.688145	0.550426	0.70567	0.741127	12	0.418457	-0.269894	0.480262	0.856772	3127		CNKSR3
ENSG00000188559.RALGAPA2	1.98978	0.804699	0.686851	0.455039	0.920133	0.477266	0.925612	1.25844	10	0.71702	0.631393	0.722962	0.775973	13	0.661735	-0.0376035	0.693513	1.40003	526		RALGAPA2
ENSG00000185305.ARL15	2.19238	1.12855	0.711938	0.524837	0.764451	-0.0286895	0.886062	1.21021	15	0.683343	0.492052	0.718922	0.774563	14	0.50489	-0.105312	0.559285	1.2906	1088		ARL15
ENSG00000184349.EFNA5	1.81247	0.693518	0.634083	0.404118	0.868708	0.531635	0.925124	1.16411	9	0.695506	0.625881	0.708134	0.747012	14	0.721821	-0.0363141	0.780115	1.23063	887		EFNA5
ENSG00000173517.PEAK1	1.86742	0.765703	0.679931	0.444282	0.883305	0.372175	0.939725	1.16737	15	0.708661	0.602243	0.720219	0.763279	15	0.683384	-0.11904	0.757298	1.37721	939		PEAK1
ENSG00000126785.RHOJ	2.14197	1.2073	0.737024	0.608287	0.706498	0.120091	0.826103	0.960832	21	0.684519	0.554033	0.710285	0.736358	16	0.30162	-0.230104	0.344277	0.565622	1389		RHOJ
ENSG00000183580.FBXL7	1.86327	0.710391	0.663495	0.405383	0.904311	0.638832	0.884913	1.24305	14	0.71011	0.657686	0.707768	0.770879	17	0.77995	0.165587	0.745233	1.63273	450		FBXL7
ENSG00000020577.SAMD4A	1.94731	0.927593	0.611592	0.467538	0.690696	0.164209	0.798303	1.01973	8	0.652598	0.531541	0.681461	0.722429	17	0.469508	-0.317472	0.614571	1.11406	902		SAMD4A
ENSG00000115306.SPTBN1	2.22111	1.4466	0.774221	0.720909	0.624699	0.428437	0.583962	0.984044	48	0.685824	0.649719	0.675272	0.755353	18	0.114418	-0.130821	0.0639869	0.478229	5359		SPTBN1
ENSG00000138722.MMRN1	2.49804	2.27795	0.75346	0.837542	0.147065	-0.313171	0.113794	0.911024	25	0.564509	0.453602	0.565239	0.733049	18	-0.12615	-0.351722	-0.224877	0.479404	4471		MMRN1
ENSG00000151914.DST	1.79964	0.854437	0.673875	0.518917	0.772408	0.578136	0.740654	1.01455	19	0.685694	0.648686	0.680815	0.73563	20	0.399991	0.0241828	0.358622	0.940255	2592		DST
ENSG00000189056.RELN	1.44579	0.508378	0.550173	0.329716	0.795632	0.421175	0.85434	1.10646	10	0.665488	0.582271	0.677498	0.730601	20	0.879494	-0.0764828	0.859429	1.93335	337		RELN
ENSG00000114857.NKTR	1.33121	0.452297	0.572664	0.324061	0.822309	0.58266	0.844641	1.03974	9	0.679928	0.640804	0.68512	0.726757	21	0.869768	0.345486	0.811194	1.68943	540		NKTR
ENSG00000102908.NFAT5	1.99436	1.07257	0.709343	0.55918	0.721302	0.292673	0.866071	1.07994	27	0.682487	0.594	0.713314	0.753862	21	0.395572	-0.191988	0.436468	1.02234	1440		NFAT5
ENSG00000130449.ZSWIM6	1.70845	0.842325	0.59083	0.44864	0.647797	0.176273	0.676547	0.980308	10	0.645085	0.536672	0.650954	0.714856	22	0.491615	-0.325011	0.468165	1.16601	913		ZSWIM6
ENSG00000134215.VAV3	1.38816	0.436424	0.558824	0.297611	0.864226	0.632198	0.855513	1.12299	12	0.683939	0.639169	0.684566	0.735042	23	1.00339	0.284466	0.923964	2.01552	809		VAV3
ENSG00000155657.TTN	1.21635	0.391512	0.489619	0.24661	0.739256	0.159425	0.806769	1.01062	7	0.651795	0.531925	0.668732	0.712199	24	1.16851	0.0332133	1.15592	2.44479	230		TTN
ENSG00000156639.ZFAND3	1.70235	0.81457	0.608131	0.470312	0.68899	0.252274	0.769383	0.948638	20	0.654073	0.557638	0.666484	0.712648	24	0.444007	-0.263496	0.363968	1.06108	1441		ZFAND3
ENSG00000120594.PLXDC2	1.68374	0.659091	0.628028	0.414085	0.841842	0.468535	0.896807	1.06958	16	0.689928	0.61301	0.700834	0.73665	24	0.659012	-0.0785418	0.70592	1.25463	556		PLXDC2
ENSG00000138411.HECW2	1.15098	0.337823	0.50346	0.243156	0.799123	0.55742	0.780367	1.04821	17	0.666075	0.610519	0.662673	0.710999	25	1.18569	0.296905	1.00143	2.12132	222		HECW2
ENSG00000113448.PDE4D	1.83457	0.874036	0.637543	0.443208	0.725278	0.221309	0.780056	1.16926	22	0.670351	0.562519	0.684948	0.755763	25	0.61118	0.049344	0.557002	1.58532	615		PDE4D
ENSG00000198795.ZNF521	1.465	0.56208	0.59083	0.374617	0.793912	0.609345	0.813424	1.00611	17	0.676332	0.636716	0.675422	0.722215	25	0.704636	0.188892	0.56295	1.40558	1666		ZNF521
ENSG00000173482.PTPRM	1.63341	0.691777	0.628893	0.430745	0.794987	0.532178	0.819722	1.13993	22	0.683366	0.629431	0.685725	0.749521	26	0.620583	0.010385	0.496004	1.54336	1419		PTPRM
ENSG00000131016.AKAP12	2.4615	1.67648	0.75173	0.702421	0.512696	-0.0551306	0.579136	0.789345	44	0.64153	0.504681	0.660691	0.705663	27	0.112248	-0.279643	0.168367	0.343482	3077		AKAP12
ENSG00000150907.FOXO1	1.64435	0.716228	0.621107	0.441845	0.7665	0.381187	0.799675	0.973886	27	0.675974	0.592251	0.681591	0.719807	27	0.546444	-0.152391	0.596685	1.07441	569		FOXO1
ENSG00000160584.SIK3	1.63337	0.847168	0.57872	0.456933	0.597152	0.0246935	0.654915	0.939337	16	0.630087	0.495013	0.646972	0.70634	28	0.440855	-0.44113	0.435377	1.18232	1318		SIK3
ENSG00000144824.PHLDB2	1.58345	0.741059	0.584775	0.415877	0.640018	0.108572	0.752115	0.920727	22	0.642145	0.514024	0.666943	0.705451	29	0.564391	-0.245006	0.627991	1.13262	1382		PHLDB2
ENSG00000185737.NRG3	1.53754	0.626213	0.545848	0.348561	0.706733	0.459621	0.68249	0.986641	19	0.653165	0.596728	0.654236	0.705462	29	0.731515	0.117258	0.696859	1.46636	194		NRG3
