# Supplementary material for: Transcriptomics- and 3D imaging–based characterization of the lymphatic vasculature in human skin
Source: J Exp Med. 2025 Nov 4;223(1):e20242353. doi: 10.1084/jem.20242353 (PMC12584878; doi:10.1084/jem.20242353)
Supplement: Data S5 — shows the list of DEGs in upstream and downstream valve LECs used for enrichment analysis. [file jem_20242353_datas5.xlsx]

## Sheet: Selected DEG downstream valves
Data S5. List of DEGs upregulated in downstream valve LECs used for enrichment analysis.
Sorted by FDR (Padj value), 50 top DEGs.
	logFC	logCPM	F	PValue	FDR	full_gene_name	gene_symbol
ENSG00000104112.SCG3	3.95698	9.75332	901.351	3.05369e-197	5.6881e-193	ENSG00000104112.SCG3	SCG3
ENSG00000019991.HGF	5.69301	7.90163	726.6	1.59767e-159	1.48799e-155	ENSG00000019991.HGF	HGF
ENSG00000188536.HBA2	5.26164	7.0598	463.65	1.24943e-102	5.8183e-99	ENSG00000188536.HBA2	HBA2
ENSG00000148926.ADM	2.99084	7.97212	364.444	4.0859e-81	1.52216e-77	ENSG00000148926.ADM	ADM
ENSG00000187513.GJA4	3.92327	6.77065	333.866	1.77583e-74	5.51307e-71	ENSG00000187513.GJA4	GJA4
ENSG00000189058.APOD	2.2932	8.24013	256.976	9.085e-58	1.69226e-54	ENSG00000189058.APOD	APOD
ENSG00000000971.CFH	2.42187	7.61935	226.617	3.6588e-51	5.67938e-48	ENSG00000000971.CFH	CFH
ENSG00000134363.FST	4.8763	5.83756	217.684	3.22145e-49	4.0004e-46	ENSG00000134363.FST	FST
ENSG00000122012.SV2C	4.06717	5.80649	217.417	3.68193e-49	4.28645e-46	ENSG00000122012.SV2C	SV2C
ENSG00000184305.CCSER1	3.14426	6.6132	216.245	6.62615e-49	6.85696e-46	ENSG00000184305.CCSER1	CCSER1
ENSG00000162687.KCNT2	3.21823	6.4393	210.687	1.07524e-47	1.00142e-44	ENSG00000162687.KCNT2	KCNT2
ENSG00000091879.ANGPT2	1.70896	9.79263	202.646	6.06372e-46	5.37852e-43	ENSG00000091879.ANGPT2	ANGPT2
ENSG00000120885.CLU	1.55533	9.93968	184.113	6.61823e-42	5.3599e-39	ENSG00000120885.CLU	CLU
ENSG00000206172.HBA1	4.03969	5.5627	174.957	6.5565e-40	4.52325e-37	ENSG00000206172.HBA1	HBA1
ENSG00000165507.DEPP1	3.69171	5.4819	170.738	5.45262e-39	3.38553e-36	ENSG00000165507.DEPP1	DEPP1
ENSG00000139329.LUM	4.43335	5.066	166.537	4.49604e-38	2.61712e-35	ENSG00000139329.LUM	LUM
ENSG00000176692.FOXC2	2.16779	7.08197	164.072	1.5504e-37	8.7513e-35	ENSG00000176692.FOXC2	FOXC2
ENSG00000171451.DSEL	2.69214	6.11864	148.858	3.2381e-34	1.54656e-31	ENSG00000171451.DSEL	DSEL
ENSG00000115457.IGFBP2	4.3477	5.07198	145.979	1.37723e-33	6.41343e-31	ENSG00000115457.IGFBP2	IGFBP2
ENSG00000175745.NR2F1	1.68422	8.40755	143.957	3.80458e-33	1.72849e-30	ENSG00000175745.NR2F1	NR2F1
ENSG00000117318.ID3	1.43198	9.50891	141.225	1.50341e-32	6.51256e-30	ENSG00000117318.ID3	ID3
ENSG00000069702.TGFBR3	1.75801	8.0008	140.394	2.28251e-32	9.66281e-30	ENSG00000069702.TGFBR3	TGFBR3
ENSG00000069122.ADGRF5	2.53861	6.0109	126.612	2.34253e-29	9.09048e-27	ENSG00000069122.ADGRF5	ADGRF5
ENSG00000265972.TXNIP	1.28649	9.80915	125.245	4.66193e-29	1.7722e-26	ENSG00000265972.TXNIP	TXNIP
ENSG00000168785.TSPAN5	1.53627	8.19865	119.497	8.4198e-28	2.95916e-25	ENSG00000168785.TSPAN5	TSPAN5
ENSG00000196549.MME	4.83081	4.51292	118.619	1.31034e-27	4.51996e-25	ENSG00000196549.MME	MME
ENSG00000168350.DEGS2	2.65245	5.80156	114.545	1.02005e-26	3.45463e-24	ENSG00000168350.DEGS2	DEGS2
ENSG00000104904.OAZ1	1.19556	9.85783	113.021	2.19752e-26	7.18126e-24	ENSG00000104904.OAZ1	OAZ1
ENSG00000124107.SLPI	1.77103	6.98491	107.999	2.76168e-25	8.43308e-23	ENSG00000124107.SLPI	SLPI
ENSG00000187123.LYPD6	2.85334	5.27418	104.631	1.5084e-24	4.25713e-22	ENSG00000187123.LYPD6	LYPD6
ENSG00000016402.IL20RA	4.17622	4.42812	104.065	2.00629e-24	5.49577e-22	ENSG00000016402.IL20RA	IL20RA
ENSG00000170502.NUDT9	2.04168	6.28455	103.482	2.69256e-24	7.064e-22	ENSG00000170502.NUDT9	NUDT9
ENSG00000160209.PDXK	2.25931	5.99508	99.8852	1.65207e-23	4.15854e-21	ENSG00000160209.PDXK	PDXK
ENSG00000140280.LYSMD2	2.14537	6.01761	98.2369	3.79471e-23	9.42453e-21	ENSG00000140280.LYSMD2	LYSMD2
ENSG00000111799.COL12A1	1.94036	6.53303	97.5446	5.38109e-23	1.31886e-20	ENSG00000111799.COL12A1	COL12A1
ENSG00000186472.PCLO	1.83056	6.52565	93.9002	3.38582e-22	7.98324e-20	ENSG00000186472.PCLO	PCLO
ENSG00000136436.CALCOCO2	1.52731	7.41428	93.8729	3.43281e-22	7.99287e-20	ENSG00000136436.CALCOCO2	CALCOCO2
ENSG00000021355.SERPINB1	1.73282	6.87867	92.9663	5.42519e-22	1.24759e-19	ENSG00000021355.SERPINB1	SERPINB1
ENSG00000136457.CHAD	5.22756	4.04307	86.9148	1.15271e-20	2.46798e-18	ENSG00000136457.CHAD	CHAD
ENSG00000198771.RCSD1	2.17364	5.7761	86.0964	1.74307e-20	3.64812e-18	ENSG00000198771.RCSD1	RCSD1
ENSG00000168077.SCARA3	2.35104	5.33256	82.3843	1.13796e-19	2.25499e-17	ENSG00000168077.SCARA3	SCARA3
ENSG00000179144.GIMAP7	1.39556	7.39864	80.4268	3.06179e-19	5.87959e-17	ENSG00000179144.GIMAP7	GIMAP7
ENSG00000159023.EPB41	1.61107	6.77954	78.5393	7.95398e-19	1.49655e-16	ENSG00000159023.EPB41	EPB41
ENSG00000145569.OTULINL	2.54721	5.27377	77.8378	1.13425e-18	2.07134e-16	ENSG00000145569.OTULINL	OTULINL
ENSG00000178105.DDX10	1.32067	7.59024	77.3289	1.46728e-18	2.62798e-16	ENSG00000178105.DDX10	DDX10
ENSG00000153246.PLA2R1	3.08089	4.58152	76.0056	2.86629e-18	4.98976e-16	ENSG00000153246.PLA2R1	PLA2R1
ENSG00000178538.CA8	1.93725	6.0958	75.6434	3.4431e-18	5.93838e-16	ENSG00000178538.CA8	CA8
ENSG00000158050.DUSP2	1.61	6.65834	74.4137	6.41582e-18	1.07664e-15	ENSG00000158050.DUSP2	DUSP2
ENSG00000136160.EDNRB	1.29588	7.57998	73.7557	8.9521e-18	1.48885e-15	ENSG00000136160.EDNRB	EDNRB
ENSG00000101000.PROCR	1.63527	6.36601	72.0187	2.15719e-17	3.46396e-15	ENSG00000101000.PROCR	PROCR

## Sheet: Selected DEG upstream valves
Data S5. List of DEGs upregulated in upstream valve LECs used for enrichment analysis in Enrichr
Sorted by Padj value, 50 top DEGs.
	logFC	logCPM	F	PValue	FDR	full_gene_name	gene_symbol
ENSG00000067141.NEO1	-4.90849	8.64099	657.323	1.49921e-144	9.30859e-141	ENSG00000067141.NEO1	NEO1
ENSG00000154734.ADAMTS1	-3.42105	7.7495	303.521	6.92641e-68	1.84312e-64	ENSG00000154734.ADAMTS1	ADAMTS1
ENSG00000049192.ADAMTS6	-3.10306	8.05393	301.639	1.77618e-67	4.13562e-64	ENSG00000049192.ADAMTS6	ADAMTS6
ENSG00000159167.STC1	-2.83656	8.27063	261.765	8.25542e-59	1.7086e-55	ENSG00000159167.STC1	STC1
ENSG00000272398.CD24	-2.04211	9.35539	231.464	3.22407e-52	5.45953e-49	ENSG00000272398.CD24	CD24
ENSG00000105974.CAV1	-1.5911	10.6158	221.663	4.38212e-50	6.2789e-47	ENSG00000105974.CAV1	CAV1
ENSG00000127951.FGL2	-2.14963	8.65729	218.769	1.86926e-49	2.48705e-46	ENSG00000127951.FGL2	FGL2
ENSG00000185305.ARL15	-1.65356	10.4261	216.506	5.81424e-49	6.37069e-46	ENSG00000185305.ARL15	ARL15
ENSG00000185352.HS6ST3	-3.27018	7.13785	211.571	6.9013e-48	6.76582e-45	ENSG00000185352.HS6ST3	HS6ST3
ENSG00000159200.RCAN1	-2.43103	7.81996	201.574	1.03779e-45	8.78676e-43	ENSG00000159200.RCAN1	RCAN1
ENSG00000163638.ADAMTS9	-2.16621	8.18718	181.501	2.4547e-41	1.90516e-38	ENSG00000163638.ADAMTS9	ADAMTS9
ENSG00000010278.CD9	-1.34233	11.0876	179.196	7.80828e-41	5.8178e-38	ENSG00000010278.CD9	CD9
ENSG00000131018.SYNE1	-2.03989	8.23554	174.964	6.53328e-40	4.52325e-37	ENSG00000131018.SYNE1	SYNE1
ENSG00000133065.SLC41A1	-1.89834	8.62752	174.29	9.16332e-40	6.0959e-37	ENSG00000133065.SLC41A1	SLC41A1
ENSG00000150054.MPP7	-2.08537	8.10871	174.041	1.03837e-39	6.66955e-37	ENSG00000150054.MPP7	MPP7
ENSG00000144476.ACKR3	-2.31334	7.70699	169.355	1.09217e-38	6.56256e-36	ENSG00000144476.ACKR3	ACKR3
ENSG00000141447.OSBPL1A	-2.2389	7.59318	161.007	7.23013e-37	3.96105e-34	ENSG00000141447.OSBPL1A	OSBPL1A
ENSG00000149212.SESN3	-2.33111	7.41189	159.748	1.36098e-36	7.24314e-34	ENSG00000149212.SESN3	SESN3
ENSG00000211829.TRDC	-3.10922	6.59026	153.967	2.48436e-35	1.28545e-32	ENSG00000211829.TRDC	TRDC
ENSG00000110092.CCND1	-2.04826	7.80585	153.009	4.02161e-35	2.02461e-32	ENSG00000110092.CCND1	CCND1
ENSG00000153993.SEMA3D	-2.0862	7.7338	152.655	4.80384e-35	2.35477e-32	ENSG00000153993.SEMA3D	SEMA3D
ENSG00000103811.CTSH	-1.80748	8.39604	141.268	1.47107e-32	6.51256e-30	ENSG00000103811.CTSH	CTSH
ENSG00000155849.ELMO1	-1.74262	8.42436	138.587	5.66525e-32	2.34504e-29	ENSG00000155849.ELMO1	ELMO1
ENSG00000169744.LDB2	-1.75802	8.30894	135.127	3.22864e-31	1.30739e-28	ENSG00000169744.LDB2	LDB2
ENSG00000243927.MRPS6	-1.73827	8.2499	135.021	3.40415e-31	1.34913e-28	ENSG00000243927.MRPS6	MRPS6
ENSG00000134443.GRP	-4.62078	5.63037	125.026	5.20539e-29	1.93922e-26	ENSG00000134443.GRP	GRP
ENSG00000177508.IRX3	-2.95176	6.28396	121.219	3.53769e-28	1.29209e-25	ENSG00000177508.IRX3	IRX3
ENSG00000110492.MDK	-1.4317	9.11237	121.03	3.8915e-28	1.39398e-25	ENSG00000110492.MDK	MDK
ENSG00000114423.CBLB	-1.7954	7.67025	113.785	1.49603e-26	4.97615e-24	ENSG00000114423.CBLB	CBLB
ENSG00000166482.MFAP4	-2.3754	6.84835	112.722	2.55491e-26	8.20521e-24	ENSG00000166482.MFAP4	MFAP4
ENSG00000187134.AKR1C1	-1.5412	8.33324	110.565	7.57756e-26	2.39232e-23	ENSG00000187134.AKR1C1	AKR1C1
ENSG00000117461.PIK3R3	-1.93394	7.32269	109.471	1.31506e-25	4.08261e-23	ENSG00000117461.PIK3R3	PIK3R3
ENSG00000170323.FABP4	-1.62625	8.12934	107.158	4.2192e-25	1.2676e-22	ENSG00000170323.FABP4	FABP4
ENSG00000198668.CALM1	-0.989293	11.4303	106.942	4.70535e-25	1.39122e-22	ENSG00000198668.CALM1	CALM1
ENSG00000153253.SCN3A	-2.06734	6.89382	105.558	9.45177e-25	2.75091e-22	ENSG00000153253.SCN3A	SCN3A
ENSG00000138061.CYP1B1	-3.53964	5.61903	105.268	1.09405e-24	3.13521e-22	ENSG00000138061.CYP1B1	CYP1B1
ENSG00000111341.MGP	-1.4323	8.86337	104.125	1.94677e-24	5.41231e-22	ENSG00000111341.MGP	MGP
ENSG00000071205.ARHGAP10	-1.75346	7.51483	103.863	2.22223e-24	5.99906e-22	ENSG00000071205.ARHGAP10	ARHGAP10
ENSG00000214866.DCDC2C	-3.77269	5.46103	103.549	2.60379e-24	6.92868e-22	ENSG00000214866.DCDC2C	DCDC2C
ENSG00000038295.TLL1	-1.6776	7.67851	102.815	3.76846e-24	9.74932e-22	ENSG00000038295.TLL1	TLL1
ENSG00000184232.OAF	-1.94743	6.97877	99.9138	1.62844e-23	4.15519e-21	ENSG00000184232.OAF	OAF
ENSG00000163430.FSTL1	-2.21476	6.48912	95.7819	1.30978e-22	3.16847e-20	ENSG00000163430.FSTL1	FSTL1
ENSG00000123700.KCNJ2	-2.86782	6.04181	95.1479	1.8037e-22	4.30737e-20	ENSG00000123700.KCNJ2	KCNJ2
ENSG00000197635.DPP4	-1.5144	7.80989	92.2082	7.95508e-22	1.80707e-19	ENSG00000197635.DPP4	DPP4
ENSG00000170921.TANC2	-1.2909	8.74955	88.1489	6.17949e-21	1.38681e-18	ENSG00000170921.TANC2	TANC2
ENSG00000120658.ENOX1	-1.59055	7.50135	87.8209	7.2931e-21	1.61724e-18	ENSG00000120658.ENOX1	ENOX1
ENSG00000116667.C1orf21	-1.64744	7.28914	87.2465	9.74852e-21	2.1363e-18	ENSG00000116667.C1orf21	C1orf21
ENSG00000182463.TSHZ2	-1.13569	9.59676	87.0344	1.08512e-20	2.35029e-18	ENSG00000182463.TSHZ2	TSHZ2
ENSG00000048052.HDAC9	-2.41484	6.11271	86.2833	1.58598e-20	3.35704e-18	ENSG00000048052.HDAC9	HDAC9
ENSG00000168477.TNXB	-1.76036	6.9302	84.8164	3.32829e-20	6.88844e-18	ENSG00000168477.TNXB	TNXB
